# Supplementary material for: Lipid-Lowering Effects of Inonotus obliquus Polysaccharide In Vivo and In Vitro
Source: Foods. 2021 Dec 12;10(12):3085. doi: 10.3390/foods10123085 (PMC8700920; doi:10.3390/foods10123085)
Supplement: Supplementary file 1 [file foods-10-03085-s001.zip]

Archive with 1 entries (1 files):
- foods-1482264-supplementary.pdf
